# Supplementary material for: An epigenetic toolbox for conservation biologists
Source: Evol Appl. 2024 Jun 3;17(6):e13699. doi: 10.1111/eva.13699 (PMC11146150; doi:10.1111/eva.13699)
Supplement: Supplementary file 1 — Table S1 [file EVA-17-e13699-s001.xlsx]

## Sheet: Sheet1
Class	Order	Species	Study	details
Amphibia	Anura	xenopus frog (Xenopus tropicalis)	Morselli, M., Bennett, R., Shaidani, N.-I., Horb, M., Peshkin, L., & Pellegrini, M. (2023). Age-associated DNA methylation changes in Xenopus frogs. Epigenetics, 18(1), 2201517. https://doi.org/10.1080/15592294.2023.2201517	Targeted Bisulfite Sequencing, elastic net regression, leave-one-out cross-validation
Amphibia	Anura	African clawed frogs (Xenopus laevis) and Western clawed frogs (Xenopus tropicalis)	Zoller, J. A., Parasyraki, E., Lu, A. T., Haghani, A., Niehrs, C., & Horvath, S. (2023). DNA methylation clocks for clawed frogs reveal evolutionary conservation of epigenetic aging. GeroScience. https://doi.org/10.1007/s11357-023-00840-3	HorvathMammalMethylChip40, elastic net regression, leave-one-out cross-validation
Birds	Galliformes	Domestic chicken (Gallus gallus domesticus)	Raddatz, G., Arsenault, R. J., Aylward, B., Whelan, R., Böhl, F., & Lyko, F. (2021). A chicken DNA methylation clock for the prediction of broiler health. Communications Biology, 4(1), 1. https://doi.org/10.1038/s42003-020-01608-7	WGBS, elastic net regression, 6-fold cross-validation
Birds	Procellariiformes	Short-tailed shearwaters (Ardenna tenuirostris)	De Paoli-Iseppi, R., Deagle, B. E., Polanowski, A. M., McMahon, C. R., Dickinson, J. L., Hindell, M. A., & Jarman, S. N. (2019). Age estimation in a long-lived seabird (Ardenna tenuirostris) using DNA methylation-based biomarkers. Molecular Ecology Resources, 19(2), 411–425. https://doi.org/10.1111/1755-0998.12981	digital restriction enzyme analysis of methylation (DREAM), penalized lasso regression, 10-fold cross validation
Crustacea	Decapoda	European lobster (Homarus gammarus)	Fairfield, E. A., Richardson, D. S., Daniels, C. L., Butler, C. L., Bell, E., & Taylor, M. I. (2021). Ageing European lobsters (Homarus gammarus) using DNA methylation of evolutionarily conserved ribosomal DNA. Evolutionary Applications, 14(9), 2305–2318. https://doi.org/10.1111/eva.13296	Targeted bisulphite sequencing, elastic net regression, leave-one-out cross-validation
Fish	Beloniformes	Japanese medaka (Oryzias latipes)	Bertucci, E. M., Mason, M. W., Rhodes, O. E., & Parrott, B. B. (2021). Exposure to ionizing radiation disrupts normal epigenetic aging in Japanese medaka. Aging, 13(19), 22752–22771. https://doi.org/10.18632/aging.203624	RRBS, elastic net regression, leave-one-out cross-validation
Fish	Ceratodontiformes and Perciformes	Australian lungfish (Neoceratodus forsteri), Murray cod (Maccullochella peelii) and Mary River cod (Maccullochella mariensis)	Mayne, B., Espinoza, T., Roberts, D., Butler, G. L., Brooks, S., Korbie, D., & Jarman, S. (2021). Nonlethal age estimation of three threatened fish species using DNA methylation: Australian lungfish, Murray cod and Mary River cod. Molecular Ecology Resources, 21(7), 2324–2332. https://doi.org/10.1111/1755-0998.13440	RRBS, elastic net regression, leave-one-out cross-validation
Fish	Cypriniformes	zebrafish (Danio rerio)	Mayne, B., Korbie, D., Kenchington, L., Ezzy, B., Berry, O., & Jarman, S. (2020). A DNA methylation age predictor for zebrafish. Aging, 12(24), 24817–24835. https://doi.org/10.18632/aging.202400	RRBS, elastic net regression, leave-one-out cross-validation
Fish	Perciformes	European sea bass (Dicentrarchus labrax)	Anastasiadi, D., & Piferrer, F. (2020). A clockwork fish: Age prediction using DNA methylation‐based biomarkers in the European seabass. Molecular Ecology Resources, 20(2), 387-397. https://doi.org/10.1111/1755-0998.13111	Multiplex bisulfite sequencing, ridge, lasso and elastic net models, leave-one-out cross-validation
Fish	Perciformes	Red grouper (Epinephelus morio) and Northern red snapper (Lutjanus campechanus)	Weber, D. N., Fields, A. T., Patterson, W. F., Barnett, B. K., Hollenbeck, C. M., & Portnoy, D. S. (2022). Novel epigenetic age estimation in wild-caught Gulf of Mexico reef fishes. Canadian Journal of Fisheries and Aquatic Sciences, 79(1), 1–5. https://doi.org/10.1139/cjfas-2021-0240	bsRADseq glm, elastic net penalized regression modeling
Mammals	Artiodactyla	domesticated goat (Capra hircus), cattle (Bos taurus), Red deer (Cervus elaphus), Wapiti deer (Cervus canadensis) and composite-breed sheep (Ovis aries)	Caulton, A., Dodds, K. G., McRae, K. M., Couldrey, C., Horvath, S., & Clarke, S. M. (2022). Development of epigenetic clocks for key ruminant species. Genes, 13(1), 1. https://doi.org/10.3390/genes13010096	HorvathMammalMethylChip40, elastic net regression, leave-one-out cross-validation
Mammals	Artiodactyla	Cattle (Bos taurus)	Hayes, B. J., Nguyen, L. T., Forutan, M., Engle, B. N., Lamb, H. J., Copley, J. P., Randhawa, I. A. S., & Ross, E. M. (2021). An epigenetic aging clock for cattle using portable sequencing technology. Frontiers in Genetics, 12, 760450. https://doi.org/10.3389/fgene.2021.760450	Oxford Nanopore Technologies MinION, Methylation best linear unbiased prediction, 10-fold cross-validation
Mammals	Artiodactyla	Cattle (Bos taurus)	Kordowitzki, P., Haghani, A., Zoller, J. A., Li, C. Z., Raj, K., Spangler, M. L., & Horvath, S. (2021). Epigenetic clock and methylation study of oocytes from a bovine model of reproductive aging. Aging Cell, 20(5), e13349. https://doi.org/10.1111/acel.13349	HorvathMammalMethylChip40, elastic net regression, leave-one-out cross-validation
Mammals	Artiodactyla	roe deer (Capreolus capreolus)	Lemaître, J.-F., Rey, B., Gaillard, J.-M., Régis, C., Gilot-Fromont, E., Débias, F., Duhayer, J., Pardonnet, S., Pellerin, M., Haghani, A., Zoller, J. A., Li, C. Z., & Horvath, S. (2022). DNA methylation as a tool to explore ageing in wild roe deer populations. Molecular Ecology Resources, 22(3), 1002–1015. https://doi.org/10.1111/1755-0998.13533	HorvathMammalMethylChip40, elastic net regression, leave-one-out cross-validation
Mammals	Artiodactyla	domestic pigs (Sus scrofa domesticus) and minipigs (Wisconsin Miniature Swine™)	Schachtschneider, K. M., Schook, L. B., Meudt, J. J., Shanmuganayagam, D., Zoller, J. A., Haghani, A., Li, C. Z., Zhang, J., Yang, A., Raj, K., & Horvath, S. (2021). Epigenetic clock and DNA methylation analysis of porcine models of aging and obesity. GeroScience, 43(5), 2467–2483. https://doi.org/10.1007/s11357-021-00439-6	HorvathMammalMethylChip40, elastic net regression, leave-one-out cross-validation
Mammals	Artiodactyla	domesticated sheep (Ovis aries)	Sugrue, V. J., Zoller, J. A., Narayan, P., Lu, A. T., Ortega-Recalde, O. J., Grant, M. J., Bawden, C. S., Rudiger, S. R., Haghani, A., Bond, D. M., Hore, R. R., Garratt, M., Sears, K. E., Wang, N., Yang, X. W., Snell, R. G., Hore, T. A., & Horvath, S. (2021). Castration delays epigenetic aging and feminizes DNA methylation at androgen-regulated loci. eLife, 10, e64932. https://doi.org/10.7554/eLi…	HorvathMammalMethylChip40, elastic net regression, leave-one-out cross-validation
Mammals	Artiodactyla	cattle (Bos taurus)	Ribeiro, A. M. F., Sanglard, L. P., Wijesena, H. R., Ciobanu, D. C., Horvath, S., & Spangler, M. L. (2022). DNA methylation profile in beef cattle is influenced by additive genetics and age. Scientific Reports, 12(1), 1. https://doi.org/10.1038/s41598-022-16350-9	HorvathMammalMethylChip40, Bayesian regression models
Mammals	Carnivora	domesticated dogs (Canis familiaris)	Ito, G., Yoshimura, K., & Momoi, Y. (2017). Analysis of DNA methylation of potential age-related methylation sites in canine peripheral blood leukocytes. Journal of Veterinary Medical Science, 79(4), 745-750. https://doi.org/10.1292/jvms.16-0341	bisulfite sequencing PCR, multiple regression
Mammals	Carnivora	brown bear (Ursus arctos)	Nakamura, S., Yamazaki, J., Matsumoto, N., Inoue-Murayama, M., Qi, H., Yamanaka, M., Nakanishi, M., Yanagawa, Y., Sashika, M., Tsubota, T., Ito, H., & Shimozuru, M. (2023). Age estimation based on blood DNA methylation levels in brown bears. Molecular Ecology Resources, 23(6), 1211–1225. https://doi.org/10.1111/1755-0998.13788	pyrosequencing, elastic net regression, leave-one-out cross-validation
Mammals	Carnivora	domestic cat (Felis catus) and snow leopard (Panthera uncia)	Qi, H., Kinoshita, K., Mori, T., Matsumoto, K., Matsui, Y., & Inoue-Murayama, M. (2021). Age estimation using methylation-sensitive high-resolution melting (MS-HRM) in both healthy felines and those with chronic kidney disease. Scientific Reports, 11(1), 1. https://doi.org/10.1038/s41598-021-99424-4	methylation-sensitive high-resolution melting (MS-HRM), linear regression
Mammals	Carnivora	domestic cat (Felis catus)	Raj, K., Szladovits, B., Haghani, A., Zoller, J. A., Li, C. Z., Black, P., Maddox, D., Robeck, T. R., & Horvath, S. (2021). Epigenetic clock and methylation studies in cats. GeroScience, 43(5), 2363–2378. https://doi.org/10.1007/s11357-021-00445-8	HorvathMammalMethylChip40, elastic net regression, leave-one-out cross-validation
Mammals	Carnivora	domesticated dogs (Canis familiaris) and wild gray wolves (C. lupus).	Thompson, M. J., vonHoldt, B., Horvath, S., & Pellegrini, M. (2017). An epigenetic aging clock for dogs and wolves. Aging, 9(3), 1055–1068. https://doi.org/10.18632/aging.101211	RRBS, elastic net regression, leave-one-out cross-validation
Mammals	Carnivora	gray wolves (Canis lupus) and domestic dogs (Canis lupus familiaris)	Rubbi, L., Zhang, H., Feng, J., He, C., Kurnia, P., Ratan, P., Tammana, A., House, S., Thompson, M., Farrell, C., Snir, S., Stahler, D., Ostrander, E. A., vonHoldt, B. M., & Pellegrini, M. (2022). The effects of age, sex, weight, and breed on canid methylomes. Epigenetics, 17(11), 1497–1512. https://doi.org/10.1080/15592294.2022.2069385	targeted bisulfite sequencing, Least Angle Regression, leave-one-out cross-validation
Mammals	Carnivora	dogs (Canis lupus familiaris)	Horvath, S., Lu, A. T., Haghani, A., Zoller, J. A., Li, C. Z., Lim, A. R., Brooke, R. T., Raj, K., Serres-Armero, A., Dreger, D. L., Hogan, A. N., Plassais, J., & Ostrander, E. A. (2022). DNA methylation clocks for dogs and humans. Proceedings of the National Academy of Sciences, 119(21), e2120887119. https://doi.org/10.1073/pnas.2120887119	HorvathMammalMethylChip40, elastic net regression, leave-one-out cross-validation
Mammals	Cetacea	bottlenose Dolphin (Tursiops truncatus)	Beal, A. P., Kiszka, J. J., Wells, R. S., & Eirin-Lopez, J. M. (2019). The bottlenose dolphin epigenetic aging tool (BEAT): A molecular age estimation tool for small cetaceans. Frontiers in Marine Science, 6. https://doi.org/10.3389/fmars.2019.00561	pyrosequencing at 17 CpG sites, linear regression analyses, leave-one-out cross-validation
Mammals	Cetacea	beluga whale (Delphinapterus leucas Pallas, 1776)	Bors, E. K., Baker, C. S., Wade, P. R., O’Neill, K. B., Shelden, K. E. W., Thompson, M. J., Fei, Z., Jarman, S., & Horvath, S. (2021). An epigenetic clock to estimate the age of living beluga whales. Evolutionary Applications, 14(5), 1263–1273. https://doi.org/10.1111/eva.13195	HorvathMammalMethylChip40, elastic net regression, leave-one-out cross-validation
Mammals	Cetacea	killer whale (Orcinus orca) and bowhead whale (Balaena mysticetus)	Parsons, K. M., Haghani, A., Zoller, J. A., Lu, A. T., Fei, Z., Ferguson, S. H., Garde, E., Hanson, M. B., Emmons, C. K., Matkin, C. O., Young, B. G., Koski, W. R., & Horvath, S. (2023). DNA methylation-based biomarkers for ageing long-lived cetaceans. Molecular Ecology Resources, 23(6), 1241–1256. https://doi.org/10.1111/1755-0998.13791	HorvathMammalMethylChip40, elastic net regression, leave-one-out cross-validation
Mammals	Cetacea	bottlenose dolphins (Tursiops aduncus)	Peters, K. J., Gerber, L., Scheu, L., Cicciarella, R., Zoller, J. A., Fei, Z., Horvath, S., Allen, S. J., King, S. L., Connor, R. C., Rollins, L. A., & Krützen, M. (2023). An epigenetic DNA methylation clock for age estimates in Indo-Pacific bottlenose dolphins (Tursiops aduncus). Evolutionary Applications, 16(1), 126–133. https://doi.org/10.1111/eva.13516	HorvathMammalMethylChip40, elastic net regression, leave-one-out cross-validation
Mammals	Cetacea	humpback whale (Megaptera novaeangliae)	Polanowski, A. M., Robbins, J., Chandler, D., & Jarman, S. N. (2014). Epigenetic estimation of age in humpback whales. Molecular Ecology Resources, 14(5), 976–987. https://doi.org/10.1111/1755-0998.12247	Pyrosequencing, multiple linear regression, leave-one-out cross-validation
Mammals	Cetacea	multi-species odontocetes	Robeck, T. R., Fei, Z., Lu, A. T., Haghani, A., Jourdain, E., Zoller, J. A., Li, C. Z., Steinman, K. J., DiRocco, S., Schmitt, T., Osborn, S., Van Bonn, B., Katsumata, E., Mergl, J., Almunia, J., Rodriguez, M., Haulena, M., Dold, C., & Horvath, S. (2021). Multi-species and multi-tissue methylation clocks for age estimation in toothed whales and dolphins. Communications Biology, 4(1), 1. https://d…	HorvathMammalMethylChip40, lasso penalized regression, leave-one-out cross-validation
Mammals	Cetacea	antartic minke whale	Tanabe, A., Shimizu, R., Osawa, Y., Suzuki, M., Ito, S., Goto, M., Pastene, L. A., Fujise, Y., & Sahara, H. (2020). Age estimation by DNA methylation in the Antarctic minke whale. Fisheries Science, 86(1), 35–41. https://doi.org/10.1007/s12562-019-01371-7	Targetted bisulfite sequencing, Pearson correlation
Mammals	Chiroptera	bats (28 species)	Wilkinson, G. S., Adams, D. M., Haghani, A., Lu, A. T., Zoller, J., Breeze, C. E., Arnold, B. D., Ball, H. C., Carter, G. G., Cooper, L. N., Dechmann, D. K. N., Devanna, P., Fasel, N. J., Galazyuk, A. V., Günther, L., Hurme, E., Jones, G., Knörnschild, M., Lattenkamp, E. Z., … Horvath, S. (2021). DNA methylation predicts age and provides insight into exceptional longevity of bats. Nature Communic…	HorvathMammalMethylChip40, elastic net regression, leave-one-out cross-validation
Mammals	Chiroptera	big brown bat (Eptesicus fuscus)	Sullivan, I. R., Adams, D. M., Greville, L. J. S., Faure, P. A., & Wilkinson, G. S. (2022). Big brown bats experience slower epigenetic ageing during hibernation. Proceedings of the Royal Society B: Biological Sciences, 289(1980), 20220635. https://doi.org/10.1098/rspb.2022.0635	HorvathMammalMethylChip40, Wilkinson et al. 2021 clock
Mammals	Chiroptera	Bechstein's bat (Myotis bechsteinii)	Wright, P. G. R., Mathews, F., Schofield, H., Morris, C., Burrage, J., Smith, A., Dempster, E. L., & Hamilton, P. B. (2018). Application of a novel molecular method to age free-living wild Bechstein’s bats. Molecular Ecology Resources, 18(6), 1374–1380. https://doi.org/10.1111/1755-0998.12925	Pyrosequencing and BS conversion, multivariate linear regression, leave-one-out cross-validation
Mammals	Diprotodontia, Didelphimorphia and Dasyuromorphia	opossum (Monodelphis domestica), Tasmanian devil (Sarcophilus harrisii) and genus Macropus, i.e., kangaroos and wallabies	Horvath, S., Haghani, A., Zoller, J. A., Raj, K., Sinha, I., Robeck, T. R., Black, P., Couzens, A., Lau, C., Manoyan, M., Ruiz, Y. A., Talbott, A., Belov, K., Hogg, C. J., & Sears, K. E. (2022). Epigenetic clock and methylation studies in marsupials: Opossums, Tasmanian devils, kangaroos, and wallabies. GeroScience, 44(3), 1825–1845. https://doi.org/10.1007/s11357-022-00569-5	HorvathMammalMethylChip40, elastic net regression, leave-one-out cross-validation
Mammals	Perissodactyla	horse (Equus caballus), plains zebra (Equus quagga), Grevy’s zebras (Equus grevyi) and Somali asses (Equus africanus somaliensis)	Horvath, S., Haghani, A., Peng, S., Hales, E. N., Zoller, J. A., Raj, K., Larison, B., Robeck, T. R., Petersen, J. L., Bellone, R. R., & Finno, C. J. (2022). DNA methylation aging and transcriptomic studies in horses. Nature Communications, 13(1), 1. https://doi.org/10.1038/s41467-021-27754-y	HorvathMammalMethylChip40, elastic net regression, leave-one-out cross-validation
Mammals	Perissodactyla	zebras (Equus quagga) and tested on equids including domestic horse	Larison, B., Pinho, G. M., Haghani, A., Zoller, J. A., Li, C. Z., Finno, C. J., Farrell, C., Kaelin, C. B., Barsh, G. S., Wooding, B., Robeck, T. R., Maddox, D., Pellegrini, M., & Horvath, S. (2021). Epigenetic models developed for plains zebras predict age in domestic horses and endangered equids. Communications Biology, 4(1), 1. https://doi.org/10.1038/s42003-021-02935-z	HorvathMammalMethylChip40, elastic net regression, leave-one-out cross-validation
Mammals	Primates	chimpanzees (Pan troglodytes), Bonobo (Pan paniscus)	Horvath, S. (2013). DNA methylation age of human tissues and cell types. Genome Biology, 14(10), 3156. https://doi.org/10.1186/gb-2013-14-10-r115	HorvathMammalMethylChip40, elastic net regression, leave-one-out cross-validation
Mammals	Primates	chimpanzees (Pan troglodytes)	Guevara, E. E., Lawler, R. R., Staes, N., White, C. M., Sherwood, C. C., Ely, J. J., Hopkins, W. D., & Bradley, B. J. (2020). Age-associated epigenetic change in chimpanzees and humans. Philosophical Transactions of the Royal Society B: Biological Sciences, 375(1811), 20190616. https://doi.org/10.1098/rstb.2019.0616	Illumina Infinium Methylation EPIC array, Hannum clock and Horvath clock
Mammals	Primates	rhesus macaque (Macaca mulatta)	Horvath, S., Zoller, J. A., Haghani, A., Jasinska, A. J., Raj, K., Breeze, C. E., Ernst, J., Vaughan, K. L., & Mattison, J. A. (2021). Epigenetic clock and methylation studies in the rhesus macaque. GeroScience, 43(5), 2441–2453. https://doi.org/10.1007/s11357-021-00429-8	HorvathMammalMethylChip40, elastic net regression, leave-one-out cross-validation
Mammals	Primates	common marmosets (Callithrix jacchus)	Horvath, S., Zoller, J. A., Haghani, A., Lu, A. T., Raj, K., Jasinska, A. J., Mattison, J. A., & Salmon, A. B. (2021). DNA methylation age analysis of rapamycin in common marmosets. GeroScience, 43(5), 2413–2425. https://doi.org/10.1007/s11357-021-00438-7	HorvathMammalMethylChip40, elastic net regression, leave-one-out cross-validation
Mammals	Primates	chimpanzees (Pan troglodytes)	Ito, H., Udono, T., Hirata, S., & Inoue-Murayama, M. (2018). Estimation of chimpanzee age based on DNA methylation. Scientific Reports, 8(1), 1. https://doi.org/10.1038/s41598-018-28318-9	Pyrosequencing and BS conversion, 5 CpGs, multivariate linear regression
Mammals	Primates	vervet monkey (Chlorocebus sabaeus)	Jasinska, A. J., Haghani, A., Zoller, J. A., Li, C. Z., Arneson, A., Ernst, J., Kavanagh, K., Jorgensen, M. J., Mattison, J. A., Wojta, K., Choi, O.-W., DeYoung, J., Li, X., Rao, A. W., Coppola, G., Freimer, N. B., Woods, R. P., & Horvath, S. (2022). Epigenetic clock and methylation studies in vervet monkeys. GeroScience, 44(2), 699–717. https://doi.org/10.1007/s11357-021-00466-3	HorvathMammalMethylChip40, elastic net regression, leave-one-out cross-validation
Mammals	Primates	yellow baboon (Papio cynocephalus), with some admixture from the closely related anubis baboon (P. anubis)	Anderson, J. A., Johnston, R. A., Lea, A. J., Campos, F. A., Voyles, T. N., Akinyi, M. Y., Alberts, S. C., Archie, E. A., & Tung, J. (2021). High social status males experience accelerated epigenetic aging in wild baboons. eLife, 10, e66128. https://doi.org/10.7554/eLife.66128	RRBS, elastic net regression, leave-one-out cross-validation
Mammals	Proboscidea	Asian and African elephants	Prado, N. A., Brown, J. L., Zoller, J. A., Haghani, A., Yao, M., Bagryanova, L. R., Campana, M. G., E. Maldonado, J., Raj, K., Schmitt, D., Robeck, T. R., & Horvath, S. (2021). Epigenetic clock and methylation studies in elephants. Aging Cell, 20(7), e13414. https://doi.org/10.1111/acel.13414	HorvathMammalMethylChip40, elastic net regression, leave-one-out cross-validation
Mammals	Rodentia	mouse (Mus musculus)	Han, Y., Eipel, M., Franzen, J., Sakk, V., Dethmers-Ausema, B., Yndriago, L., Izeta, A., de Haan, G., Geiger, H., & Wagner, W. (2018). Epigenetic age-predictor for mice based on three CpG sites. eLife, 7, e37462. https://doi.org/10.7554/eLife.37462	RRBS, elastic net regression, leave-one-out cross-validation
Mammals	Rodentia	naked mole rat (Heterocephalus glaber)	Horvath, S., Haghani, A., Macoretta, N., Ablaeva, J., Zoller, J. A., Li, C. Z., Zhang, J., Takasugi, M., Zhao, Y., Rydkina, E., Zhang, Z., Emmrich, S., Raj, K., Seluanov, A., Faulkes, C. G., & Gorbunova, V. (2022). DNA methylation clocks tick in naked mole rats but queens age more slowly than nonbreeders. Nature Aging, 2(1), 1. https://doi.org/10.1038/s43587-021-00152-1	HorvathMammalMethylChip40, elastic net regression, leave-one-out cross-validation
Mammals	Rodentia	naked mole rat (Heterocephalus glaber)	Lowe, R., Danson, A. F., Rakyan, V. K., Yildizoglu, S., Saldmann, F., Viltard, M., Friedlander, G., & Faulkes, C. G. (2020). DNA methylation clocks as a predictor for ageing and age estimation in naked mole-rats, Heterocephalus glaber. Aging, 12(5), 4394–4406. https://doi.org/10.18632/aging.102892	Bis-PCR-Seq, elastic net regression, leave-one-out cross-validation
Mammals	Rodentia	mouse (Mus musculus)	Meer, M. V., Podolskiy, D. I., Tyshkovskiy, A., & Gladyshev, V. N. (2018). A whole lifespan mouse multi-tissue DNA methylation clock. eLife, 7, e40675. https://doi.org/10.7554/eLife.40675	RRBS, elastic net regression, 10-fold cross-validation
Mammals	Rodentia	mouse (Mus musculus)	Petkovich, D. A., Podolskiy, D. I., Lobanov, A. V., Lee, S.-G., Miller, R. A., & Gladyshev, V. N. (2017). Using DNA methylation profiling to evaluate biological age and longevity interventions. Cell Metabolism, 25(4), 954-960.e6. https://doi.org/10.1016/j.cmet.2017.03.016	RRBS, elastic net regression, 10-fold cross-validation
Mammals	Rodentia	yellow-bellied marmots (Marmota flaviventer)	Pinho, G. M., Martin, J. G. A., Farrell, C., Haghani, A., Zoller, J. A., Zhang, J., Snir, S., Pellegrini, M., Wayne, R. K., Blumstein, D. T., & Horvath, S. (2022). Hibernation slows epigenetic ageing in yellow-bellied marmots. Nature Ecology & Evolution, 6(4), 4. https://doi.org/10.1038/s41559-022-01679-1	HorvathMammalMethylChip40, elastic net regression, 10-fold cross-validation
Mammals	Rodentia	mouse (Mus musculus)	Stubbs, T. M., Bonder, M. J., Stark, A.-K., Krueger, F., von Meyenn, F., Stegle, O., & Reik, W. (2017). Multi-tissue DNA methylation age predictor in mouse. Genome Biology, 18, 68. https://doi.org/10.1186/s13059-017-1203-5	RRBS, elastic net regression, 10-fold cross-validation
Mammals	Rodentia	mouse (Mus musculus)	Thompson, M. J., Chwiałkowska, K., Rubbi, L., Lusis, A. J., Davis, R. C., Srivastava, A., Korstanje, R., Churchill, G. A., Horvath, S., & Pellegrini, M. (2018). A multi-tissue full lifespan epigenetic clock for mice. Aging, 10(10), 2832–2854. https://doi.org/10.18632/aging.101590	RRBS, elastic net regression and ridge regression, leave-one-out and 10-fold cross-validation
Mammals	Rodentia	mouse (Mus musculus)	Minteer, C., Morselli, M., Meer, M., Cao, J., Higgins-Chen, A., Lang, S. M., Pellegrini, M., Yan, Q., & Levine, M. E. (2022). Tick tock, tick tock: Mouse culture and tissue aging captured by an epigenetic clock. Aging Cell, 21(2), e13553. https://doi.org/10.1111/acel.13553	RRBS, PCA, elastic net regression, 10-fold cross-validation
Mammals	Rodentia	Rat (Rattus norvegicus)	Levine, M., McDevitt, R. A., Meer, M., Perdue, K., Di Francesco, A., Meade, T., Farrell, C., Thrush, K., Wang, M., Dunn, C., Pellegrini, M., de Cabo, R., & Ferrucci, L. (2020). A rat epigenetic clock recapitulates phenotypic aging and co-localizes with heterochromatin. eLife, 9, e59201. https://doi.org/10.7554/eLife.59201	RRBS, elastic net regression, 10-fold cross-validation
Mammals	Rodentia	mouse (Mus musculus)	Mozhui, K., Lu, A. T., Li, C. Z., Haghani, A., Sandoval-Sierra, J. V., Wu, Y., Williams, R. W., & Horvath, S. (2022). Genetic loci and metabolic states associated with murine epigenetic aging. eLife, 11, e75244. https://doi.org/10.7554/eLife.75244	HorvathMammalMethylChip40, elastic net regression, 10-fold cross-validation
Mammals	Rodentia	Fischer 344 Rats (Rattus norvegicus)	Finesso, G. E., McDevitt, R. A., Roy, R., Brinster, L. R., Di Francesco, A., Meade, T., de Cabo, R., Ferrucci, L., & Perdue, K. A. (2021). Impact of large granular lymphocyte leukemia on blood DNA methylation and epigenetic clock modeling in Fischer 344 rats. The Journals of Gerontology Series A: Biological Sciences and Medical Sciences, 77(5), 956–963. https://doi.org/10.1093/gerona/glab328	RRBS, elastic net regression model, 5 or 10-fold cross-validation
Mammals	Rodentia	Deer mice (Peromyscus), 6 species	Horvath, S., Haghani, A., Zoller, J. A., Naderi, A., Soltanmohammadi, E., Farmaki, E., Kaza, V., Chatzistamou, I., & Kiaris, H. (2022). Methylation studies in Peromyscus: Aging, altitude adaptation, and monogamy. GeroScience, 44(1), 447–461. https://doi.org/10.1007/s11357-021-00472-5	HorvathMammalMethylChip40, elastic net regression, leave-one-out cross-validation
Mammals	Soricomorpha	masked shrews (Sorex cinereus)	Cossette, M.-L., Stewart, D. T., Haghani, A., Zoller, J. A., Shafer, A. B. A., & Horvath, S. (2023). Epigenetics and island-mainland divergence in an insectivorous small mammal. Molecular Ecology, 32(1), 152–166. https://doi.org/10.1111/mec.16735	HorvathMammalMethylChip40, elastic net regression, leave-one-out cross-validation
Reptiles	Testudines	green turtles (Chelonia mydas)	Mayne, B., Mustin, W., Baboolal, V., Casella, F., Ballorain, K., Barret, M., Vanderklift, M. A., Tucker, A. D., Korbie, D., Jarman, S., & Berry, O. (2022). Age prediction of green turtles with an epigenetic clock. Molecular Ecology Resources, 22(6), 2275–2284. https://doi.org/10.1111/1755-0998.13621	RRBS, elastic net regression model, 10-fold cross-validation
